# Supplementary material for: Identification of QTLs for brown spot resistance in rice
Source: Breed Sci. 2025 Aug 20;75(4):325–33. doi: 10.1270/jsbbs.25030 (PMC13051628; doi:10.1270/jsbbs.25030)
Supplement: Supplementary file 1 — Supplemental Tables [file 75_325_s1.xlsx]

## Sheet: Supple. Table 1
Supplemental Table 1. Descriptions and genotyping data for SNP markers used in QTL analysis
	Marker	Chromosome	Positiona (bp)	RILb
				1	2	3	4	5	6	7	8	9	10	11	12	13	14	15	16	17	18	19	20	21	22	23	24	25	26	27	28	29	30	31	32	33	34	35	36	37	38	39	40	41	42	43	44	45	46
1	FA2312	1	9222836	B	B	A	B	B	A	A	A	-	B	B	A	A	-	A	B	A	-	A	A	B	B	A	A	B	B	B	A	B	A	B	-	B	A	A	B	A	B	B	A	B	A	B	A	B	A
2	FA2319	1	14035347	B	B	A	B	A	B	B	B	-	B	B	A	A	A	B	-	A	A	A	B	B	B	A	B	B	A	B	A	B	A	B	B	B	B	A	A	A	B	B	A	B	B	B	A	B	A
3	FA0077	1	18589881	B	B	A	B	A	B	B	B	-	B	B	A	A	A	B	A	A	A	A	B	A	B	A	B	B	A	B	A	B	A	B	B	B	B	A	A	A	B	B	A	B	B	B	A	B	A
4	FA0702	1	23333665	A	B	B	B	A	B	B	B	B	B	A	A	B	A	A	A	A	A	-	B	A	B	B	A	B	B	B	A	B	B	A	B	B	B	A	B	A	B	B	B	B	B	B	B	B	A
5	FA2347	1	28091923	B	B	B	B	B	B	B	B	A	B	A	A	B	A	A	A	A	A	A	B	B	B	B	B	B	B	B	A	A	B	A	B	A	B	A	A	A	B	-	B	A	A	B	B	B	A
6	FA0731	1	32704636	A	B	A	B	A	A	B	B	A	B	A	A	B	-	A	A	A	A	A	A	A	B	B	B	B	B	B	A	A	B	A	B	A	B	B	A	A	B	A	A	A	A	A	B	-	A
7	FA5662	1	37337260	A	B	A	A	A	A	A	A	A	B	A	A	B	A	A	A	A	A	A	A	A	B	B	B	A	B	B	A	A	B	B	B	A	B	B	A	B	B	A	A	A	A	A	B	-	A
8	FA0124	1	39963198	A	B	A	A	A	A	A	A	A	B	A	A	B	A	A	A	A	A	A	A	A	B	-	B	A	A	B	A	A	B	B	B	A	B	A	A	B	B	A	A	A	A	A	B	A	A
9	FA4804	1	43252861	A	-	A	-	-	-	A	-	B	B	A	-	B	A	A	-	B	A	-	A	A	-	-	B	A	-	B	A	B	-	-	B	A	A	-	A	-	A	-	-	A	-	-	B	-	-
10	FA1968	2	5035401	B	A	B	B	A	A	B	B	A	B	B	A	-	A	B	B	B	B	A	A	B	A	B	B	B	B	A	B	B	B	B	B	B	A	B	B	A	A	B	A	B	A	B	A	B	B
11	FA0785	2	9536160	B	A	B	B	A	B	B	B	-	B	B	A	B	A	B	B	A	B	A	A	A	A	A	B	A	B	A	B	B	B	B	B	A	A	B	B	B	B	B	B	B	A	A	A	A	B
12	FA0794	2	13759916	B	-	A	A	B	B	B	A	A	B	B	A	B	A	B	B	A	B	B	A	A	A	A	B	A	B	B	B	B	A	B	A	A	A	B	B	B	B	B	B	B	A	B	A	B	B
13	FA4824	2	18263980	B	-	A	A	B	B	B	A	A	B	B	A	B	A	B	B	A	B	B	A	A	A	B	B	A	B	B	B	B	A	B	A	A	A	B	B	B	B	B	B	B	A	B	A	B	B
14	FA0818	2	23670708	B	A	A	A	B	A	A	A	B	B	A	A	B	A	B	B	B	B	A	B	B	B	B	A	B	B	A	A	B	B	A	A	B	B	A	B	B	B	B	B	A	A	A	B	B	B
15	FA0837	2	28176697	A	A	B	B	A	A	A	B	B	B	A	A	B	A	B	A	B	B	A	B	B	B	B	-	B	B	A	A	A	B	B	A	B	B	A	A	B	B	B	B	A	B	A	B	A	B
16	FA0846	2	31533726	A	A	B	B	A	A	A	B	B	B	B	B	B	A	B	A	B	B	A	B	B	B	A	-	B	B	A	A	A	B	B	A	B	B	A	B	B	A	B	B	A	B	A	B	A	B
17	FA0863	2	35884700	A	A	B	A	A	A	B	A	B	B	B	B	A	A	B	A	B	B	A	B	B	B	A	B	A	A	B	A	A	A	B	B	B	B	A	A	A	A	B	B	A	B	A	B	A	A
18	FA1978	3	5598569	B	B	B	B	B	A	-	B	B	A	-	B	-	B	B	B	B	A	B	B	B	A	B	B	A	B	B	B	B	B	A	B	B	B	B	A	A	A	-	B	B	B	B	B	B	A
19	FA0881	3	10309753	B	B	B	B	B	-	A	B	B	B	B	B	-	A	B	B	B	B	B	B	B	B	B	B	B	B	B	B	B	B	B	B	B	B	B	B	B	B	B	A	B	B	B	B	B	B
20	FA2519	3	14926781	B	B	B	B	B	B	A	A	B	B	A	B	B	A	A	B	B	B	B	B	B	B	B	A	B	B	B	B	B	A	B	B	B	B	A	B	B	B	A	B	B	B	B	B	B	B
21	FA0912	3	19461759	B	B	B	B	B	B	A	A	A	B	A	B	A	A	A	B	B	B	A	B	B	A	B	A	B	B	B	B	B	A	B	B	B	B	A	B	B	A	B	B	B	B	B	B	B	B
22	FA5185	3	24003957	B	B	B	B	B	B	B	A	A	B	A	B	A	A	B	A	B	B	A	A	B	A	B	A	A	B	A	B	B	A	B	B	B	B	A	B	B	B	B	B	B	B	B	B	B	A
23	FA0937	3	28704093	B	B	B	B	B	B	B	A	A	B	B	B	A	B	B	B	A	A	A	B	B	A	B	A	A	B	A	B	B	B	A	B	B	A	B	B	A	B	B	A	B	B	A	A	B	A
24	FA4871	3	32169191	B	B	B	A	A	B	-	A	A	A	B	B	B	B	B	B	A	A	A	A	-	A	B	A	B	A	A	B	B	B	B	B	B	A	B	B	A	B	B	B	B	B	A	B	A	A
25	FA2556	3	36187187	B	B	B	A	B	B	B	A	B	A	B	B	B	B	B	B	A	A	A	B	A	A	B	B	B	B	-	A	B	B	B	B	B	A	B	B	B	B	B	B	B	B	B	B	A	B
26	FA2558	4	94653	A	B	A	B	A	B	B	A	B	B	A	B	B	A	A	A	B	A	A	B	A	A	B	A	B	B	B	-	A	B	B	B	B	A	B	B	A	B	B	B	B	A	A	A	B	B
27	FA2601	4	4706615	A	B	A	B	B	B	B	A	B	B	A	A	B	A	B	B	B	A	A	B	A	A	B	A	B	B	B	-	A	B	A	B	B	A	B	A	B	B	B	B	B	B	B	A	B	B
28	FA2635	4	9277769	B	B	A	B	B	A	B	A	B	B	A	A	B	A	B	B	B	A	A	B	A	A	B	A	B	B	B	-	A	B	A	B	B	A	B	B	B	B	B	B	B	B	B	A	B	B
29	FA1006	4	14609533	B	B	A	B	B	A	B	A	B	B	A	A	B	A	B	B	B	A	A	B	A	A	B	A	B	B	B	-	A	B	A	B	B	B	B	B	B	A	B	B	B	A	B	A	B	B
30	FA3763	4	19109912	B	A	A	B	B	A	B	A	B	B	B	A	B	A	B	B	B	A	A	A	B	A	B	A	B	A	B	A	A	A	A	B	B	A	B	A	A	A	B	A	B	A	B	A	B	B
31	FA1034	4	23981980	B	-	A	A	A	A	B	B	B	B	B	A	B	A	B	B	B	A	B	B	A	A	B	A	A	A	-	A	B	A	A	A	B	A	B	A	A	A	A	A	A	A	B	A	A	B
32	FA1046	4	29065742	A	-	B	-	B	A	B	A	B	A	B	B	A	A	B	-	B	B	B	B	B	A	B	A	A	A	B	A	B	A	A	A	B	B	B	A	A	A	A	B	B	A	B	A	A	B
33	FA2888	4	31754887	A	B	B	-	B	A	B	A	B	-	-	A	B	A	B	-	B	B	A	B	B	B	B	A	A	A	B	A	B	A	A	A	B	B	B	A	A	A	A	B	B	A	B	A	A	B
34	FA0299	4	35435056	A	-	A	A	B	A	B	A	B	-	A	B	B	A	B	B	A	B	A	B	B	B	A	A	B	A	A	A	B	A	A	A	B	B	B	A	A	A	B	A	A	B	B	A	B	B
35	FA4920	5	4730266	A	A	A	B	B	B	B	B	A	B	A	B	B	B	B	A	A	A	B	A	B	A	A	A	A	B	B	B	B	B	A	A	A	B	A	B	B	B	A	A	B	A	A	A	B	A
36	FA0320	5	9316830	A	A	B	B	B	B	A	B	A	B	B	B	B	A	A	A	A	A	A	A	A	A	A	B	A	B	A	A	B	B	-	A	A	B	A	B	B	A	A	B	A	A	A	A	B	B
37	FA1099	5	13983629	A	A	B	B	B	B	A	B	A	B	B	B	B	A	A	A	A	A	A	A	A	A	A	B	A	B	A	A	B	B	A	A	A	B	A	B	B	A	A	B	A	A	A	A	A	B
38	FA2968	5	18641185	A	B	B	B	B	A	A	B	A	B	B	B	B	B	A	A	A	A	A	A	A	A	A	B	A	B	A	A	B	B	A	B	B	B	A	B	B	B	A	B	A	A	A	A	A	B
39	FA4931	5	23161481	A	B	B	B	B	A	-	B	A	B	B	B	B	-	A	B	A	B	A	A	A	A	A	B	A	B	A	B	B	A	B	B	B	B	A	B	B	B	B	A	B	A	A	A	B	B
40	FA1122	5	26247318	A	A	B	B	A	A	A	B	A	B	B	-	B	A	A	B	A	B	B	A	B	A	A	B	A	B	A	B	A	A	B	B	A	B	B	B	B	B	B	A	B	A	A	B	B	B
41	FA1132	5	29754410	A	A	A	B	A	A	B	B	A	A	B	-	B	A	B	B	A	B	B	A	B	B	A	B	A	A	A	B	A	A	B	B	A	B	A	B	B	B	B	A	B	B	B	B	A	B
42	FA4947	6	6099482	B	B	B	B	B	B	A	B	B	B	A	A	B	B	-	A	B	B	A	B	B	A	A	B	B	B	B	B	B	B	B	A	B	B	B	B	B	B	B	B	A	B	B	B	A	B
43	FA4021	6	10674861	-	-	B	B	-	-	A	-	A	B	-	B	B	A	A	A	-	A	A	A	-	-	A	-	-	-	A	-	A	B	-	B	B	B	A	B	A	B	-	-	A	-	B	B	A	A
44	FA0380	6	15351584	B	B	B	B	B	B	A	B	A	B	B	B	B	-	A	A	B	A	A	A	B	B	-	B	B	B	A	B	A	B	B	B	B	B	A	B	A	B	B	B	B	B	B	B	A	-
45	FA2081	6	19598290	B	B	B	B	B	B	A	B	A	B	B	B	B	B	A	A	B	A	A	A	B	B	-	B	B	B	A	A	A	B	B	B	B	B	A	B	A	B	B	B	B	B	B	B	A	-
46	FA3055	6	24248602	B	B	B	B	B	B	A	B	A	A	B	A	B	B	A	A	B	B	A	A	B	B	A	B	A	B	A	B	A	B	B	B	A	B	A	B	B	B	A	B	B	B	B	B	A	B
47	FA3062	6	27304494	B	B	B	B	A	B	A	B	B	A	B	A	B	B	A	A	A	B	B	A	B	B	B	A	A	B	A	B	B	A	B	A	A	B	A	B	B	B	A	B	B	A	B	B	B	A
48	FA4971	6	30802482	B	A	B	B	A	B	A	A	-	A	B	A	A	B	B	-	A	A	B	A	A	B	B	-	B	B	A	B	B	A	A	A	A	B	A	B	-	B	A	B	A	A	B	B	B	A
49	FA1234	7	4501878	B	B	B	A	B	A	A	B	B	B	B	A	B	A	B	B	B	A	A	A	A	A	A	A	A	A	B	B	B	B	B	A	B	B	B	A	A	A	B	A	A	A	A	A	-	-
50	FA4984	7	9014850	B	B	B	A	B	A	B	B	B	A	B	A	B	A	B	B	A	B	B	B	B	A	A	B	A	A	B	A	B	B	B	A	B	B	A	B	A	A	B	A	A	A	A	A	B	A
51	FA5609	7	13550116	B	B	B	A	B	A	B	B	B	A	B	A	B	A	B	B	A	B	B	B	B	A	A	B	A	A	B	A	B	B	B	A	B	B	A	-	A	A	B	A	A	A	A	A	B	A
52	FA1845	7	22851785	A	A	B	A	B	-	B	B	B	A	B	B	B	A	B	B	A	B	A	B	A	A	A	B	A	A	B	B	B	B	A	B	B	A	B	A	B	A	B	A	A	A	A	B	B	A
53	FA1301	7	26732301	A	A	B	B	B	-	B	-	A	A	-	A	B	A	A	B	A	B	B	B	A	A	A	B	A	A	B	B	B	B	A	B	A	A	B	A	B	B	B	A	A	A	A	A	A	A
54	FA5441	7	29626909	A	A	B	B	A	-	B	-	A	B	B	A	B	-	A	B	A	B	B	B	A	A	B	B	A	A	B	B	A	B	A	B	A	B	B	B	B	A	B	A	A	A	A	B	A	B
55	FA5004	8	18430	A	B	A	A	A	A	B	A	B	B	A	B	B	A	B	B	A	-	A	B	A	B	B	A	B	B	B	B	B	A	A	B	A	A	A	A	B	A	A	A	-	B	A	A	A	A
56	FA3166	8	5234644	B	B	A	B	A	B	A	A	A	A	A	A	A	A	B	A	B	B	-	A	A	A	B	A	B	B	B	B	B	B	A	B	A	A	A	A	B	A	A	A	B	B	A	A	A	B
57	FA3178	8	9827248	B	B	A	B	A	A	A	A	A	B	B	A	B	A	B	A	B	B	A	A	A	-	B	B	B	A	A	B	B	B	A	B	B	A	A	A	B	A	A	B	A	A	A	B	B	B
58	FA1359	8	14524998	B	B	A	B	A	A	A	A	A	B	-	B	B	A	-	A	B	B	A	A	A	-	B	B	B	A	A	B	-	B	A	B	-	A	A	A	B	A	A	B	A	A	A	-	B	-
59	FA0501	8	19454816	B	B	A	B	A	A	A	A	A	B	B	B	A	A	B	A	B	B	A	-	A	-	B	B	A	A	A	B	B	A	A	B	A	A	A	A	B	A	A	B	A	-	A	B	B	B
60	FA5026	8	23601543	B	B	A	B	A	A	A	A	A	B	B	B	B	A	B	A	B	A	B	A	A	-	B	A	A	A	A	A	B	A	B	B	A	A	A	A	B	B	A	B	A	B	B	B	B	B
61	FA0522	9	160055	B	B	-	-	A	B	-	-	-	B	B	A	A	A	-	A	-	-	A	B	-	-	A	-	B	-	B	A	B	-	-	B	-	-	A	-	A	-	B	A	B	-	-	-	-	-
62	FA3226	9	5004736	B	B	B	A	A	B	A	A	A	B	B	A	A	A	A	A	B	B	A	B	B	A	A	A	B	B	B	A	B	B	-	B	A	-	A	B	A	A	B	A	B	-	A	B	A	B
63	FA4512	9	9659029	A	B	B	B	B	B	A	A	A	B	B	A	A	B	A	A	B	B	A	B	B	B	A	B	B	B	B	B	B	A	A	B	A	B	A	B	B	B	B	B	A	B	B	B	B	A
64	FA0545	9	14821890	A	B	-	B	B	B	A	B	A	A	B	B	B	A	A	B	B	B	B	B	B	B	A	A	B	A	A	B	B	A	B	B	B	B	A	B	B	B	A	B	A	B	B	B	B	A
65	FA0554	9	18450455	A	B	B	B	B	B	-	B	A	A	B	B	B	A	B	B	B	B	B	B	B	B	B	A	A	A	A	B	B	A	B	B	B	A	A	B	B	B	-	B	A	B	B	B	B	-
66	FA5058	10	105881	B	A	B	A	B	B	A	B	B	A	A	A	B	A	B	B	B	B	B	A	B	A	B	A	B	B	A	B	B	B	A	A	A	B	B	B	A	B	B	A	B	B	A	B	B	B
67	FA1466	10	4667759	B	A	B	B	B	B	A	B	A	A	A	A	B	A	B	B	B	B	A	A	B	A	B	A	B	B	A	B	B	B	B	A	B	B	B	B	B	B	A	A	B	B	B	B	A	B
68	FA0576	10	9388361	B	A	B	B	B	B	A	B	A	A	A	A	B	A	B	B	B	B	B	A	B	A	B	A	B	B	A	B	B	B	B	A	B	B	B	B	A	B	A	A	B	B	B	B	A	B
69	FA3304	10	14300097	B	A	B	B	B	A	B	B	A	A	A	A	B	B	B	B	B	B	A	A	B	A	B	A	A	B	A	B	B	A	B	A	B	B	B	B	A	B	A	B	B	B	B	B	A	B
70	FA5077	10	18258061	B	A	B	-	B	A	-	A	B	A	A	B	B	B	B	B	B	B	A	B	B	A	B	A	A	A	B	B	B	A	A	A	A	B	B	A	A	B	B	B	B	B	-	B	A	-
71	FA3328	11	130453	A	A	A	B	B	A	A	B	B	B	A	B	B	A	A	A	B	A	A	A	A	A	B	B	A	B	B	A	B	A	A	B	A	A	B	A	A	A	B	A	A	-	B	B	B	B
72	FA1542	11	4819689	A	B	A	A	A	A	B	B	A	B	A	B	B	A	A	A	A	B	B	B	A	A	A	B	A	A	B	B	B	B	B	B	A	B	B	A	A	A	-	A	A	B	B	B	B	A
73	FA1553	11	9378234	A	B	B	A	A	A	B	B	A	B	A	B	B	A	A	A	A	B	B	B	B	A	A	B	A	A	B	A	B	B	B	B	A	B	B	A	A	B	B	B	B	B	B	B	B	A
74	FA1577	11	14306158	A	B	B	A	A	A	B	B	A	B	A	B	B	A	A	A	A	B	B	B	B	A	A	B	B	A	B	A	B	B	B	B	B	B	B	A	B	B	B	B	B	B	A	B	B	A
75	FA4265	11	18894124	A	B	B	A	A	A	B	B	A	B	A	B	B	B	A	A	B	B	B	-	B	A	A	B	B	A	B	B	B	B	B	B	B	B	B	A	B	B	B	B	A	B	B	B	B	A
76	FA4369	11	23414596	B	B	B	A	B	A	B	B	B	B	A	A	B	B	A	A	B	B	A	A	B	B	A	B	B	A	B	B	B	A	B	B	B	B	B	B	B	B	B	A	A	B	B	B	B	A
77	FA1642	11	25811518	B	B	B	A	B	A	B	B	B	B	A	A	B	A	A	A	B	B	A	A	B	B	A	B	B	A	B	B	B	A	B	B	B	B	A	B	B	B	B	A	B	B	B	B	B	A
78	FA3451	11	28976021	B	B	B	A	B	A	B	B	B	B	A	A	B	A	A	B	B	B	A	A	A	B	A	B	B	A	B	B	B	-	B	B	A	A	A	B	B	A	A	A	B	A	B	B	A	A
79	FA5255	12	146457	B	B	A	B	B	B	A	A	B	B	B	B	A	A	B	B	-	A	B	B	B	B	B	A	B	B	A	B	B	B	A	A	A	B	B	A	A	B	B	B	A	B	B	A	B	-
80	FA3462	12	5048877	A	B	A	B	B	B	A	-	B	B	B	B	A	A	B	A	B	A	B	B	B	B	A	A	A	B	A	B	A	B	A	A	A	B	-	B	B	A	B	B	A	A	B	A	B	A
81	FA4550	12	10588254	A	B	A	B	B	B	B	B	B	B	B	B	A	A	B	A	B	A	B	A	B	B	A	A	A	B	A	B	A	B	A	A	B	B	-	B	B	A	A	B	-	A	B	A	B	A
82	FA3509	12	16359624	B	B	A	B	B	B	A	B	B	B	B	A	A	A	-	A	B	A	A	-	B	B	A	A	A	A	A	B	A	B	A	A	B	B	-	A	B	A	A	B	B	A	B	A	B	A
83	FA1749	12	20839105	B	B	B	B	B	B	A	B	B	B	B	A	A	A	B	A	B	B	A	A	B	A	B	A	B	A	B	B	A	A	A	B	A	A	-	A	B	A	A	B	B	A	B	B	A	A
84	FA3531	12	24161843	B	B	B	B	B	B	A	A	A	B	B	A	B	A	B	A	A	B	A	A	B	A	B	B	B	B	B	B	A	A	A	B	A	B	B	A	A	A	A	B	B	A	A	B	B	B
85	FA5147	12	27517695	B	B	B	B	-	B	A	A	A	B	A	B	B	A	A	A	A	B	B	A	A	A	B	A	B	B	A	-	A	A	A	B	A	-	B	B	A	B	A	B	A	B	A	B	B	B
a The position of each marker was based on the genome sequence of the ‘Nipponbare’ pseudomolecule (IRGSP-1.0).
b A, homozygous for ‘Mienoyume’ allele; B, homozygous for ‘IR58’ allele; –, missing data.
[truncated: 61 more columns]
